# Supplementary material for: Study on Nuclear Magnetic Resonance Logging T2 Spectrum Shape Correction of Sandstone Reservoirs in Oil-Based Mud Wells
Source: Molecules. 2021 Oct 8;26(19):6082. doi: 10.3390/molecules26196082 (PMC8512091; doi:10.3390/molecules26196082)
Supplement: Supplementary file 1 [file molecules-26-06082-s001.zip]

Archive with 1 entries (1 files):
- molecules-1383038-supplementary.pdf
